# Supplementary material for: Characterization of the Spanish Pomegranate Germplasm Collection Maintained at the Agricultural Experiment Station of Elche to Identify Promising Breeding Materials
Source: Plants (Basel). 2022 May 6;11(9):1257. doi: 10.3390/plants11091257 (PMC9101082; doi:10.3390/plants11091257)
Supplement: Supplementary file 1 [file plants-11-01257-s001.zip]

Archive with 6 entries (5 files):
- plants-1701919-supplementary/
- plants-1701919-supplementary/Figure_S1_AFC1.png
- plants-1701919-supplementary/Figure_S2.png
- plants-1701919-supplementary/Table_S1.xlsx
- plants-1701919-supplementary/Table_S2.xlsx
- plants-1701919-supplementary/Table_S3.xlsx
