# Supplementary material for: Characterization of the Spanish Pomegranate Germplasm Collection Maintained at the Agricultural Experiment Station of Elche to Identify Promising Breeding Materials
Source: Plants (Basel). 2022 May 6;11(9):1257. doi: 10.3390/plants11091257 (PMC9101082; doi:10.3390/plants11091257)
Supplement: Supplementary file 1 [file plants-11-01257-s001.zip › plants-1701919-supplementary/Table_S1.xlsx]

## Sheet: Table_S1
Acc	Name	Ornamental	Tree Vigour	Harvest	Fruit Rind Colour	Fruit Shape 1	Seed Hardness	Acidity	Fruit sensibility to Alternaria
1	15/4 Pamyati Rozanova	no	Medium	Early	Dark red crimson	3	Soft	Very High	no
2	Acco	no	Medium	Early	Red	3	Soft	Low	yes
3	Afganski	no	Medium	Very Late	Red	3	Very Hard	High	no
4	Agat	no	Semi-dwarf	Medium	Pink	3	Soft	High	no
5	Alk Pust Ghermez Saveh	no	Medium	Very Late	Dark red crimson	1	Very Hard	Low	no
6	Al-sirin-nar	no	Medium	Early	Dark red crimson	3	Very Hard	High	no
7	Ambrosia	no	Medium	Late	Pink	3	Very Hard	Low	no
8	Apseronski	no	Medium	Late	Cream	1	Very Hard	NA	no
9	Apseronski krasnyj	no	Medium	Late	Dark red crimson	3	Very Hard	Low	no
10	Ariana	no	Medium	Early	Red	3	Soft	High	no
11	Azadi	no	Medium	Very Late	Cream	3	Soft	Low	no
12	Bala Miursal	no	Medium	Very Early	Dark red crimson	3	Very Hard	High	no
13	Balegal	no	Medium	Late	Pink	3	Soft	Low	no
14	Borde-1	no	Medium	Late	Cream	3	Very Hard	NA	no
15	Borde-2	no	Medium	Late	Cream	3	Hard	Medium	no
16	Cana	no	Medium	Late	Red	3	Very Hard	Low	no
17	Casta del Reino	no	Medium	Late	Cream	3	Hard	Medium	no
18	Chandyr	no	Medium	Late	Red	3	Hard	Medium	yes
19	Chico	yes	Dwarf	Medium	NA	3	NA	NA	no
20	Crab	no	Medium	Late	Red	3	Very Hard	High	no
21	Cranberry	no	Medium	Early	Dark red crimson	2	Very Hard	High	no
22	Desertnyi	no	Medium	Medium	Red	3	Soft	Medium	no
23	Dorosht 5 hahanshahi Khoramabad	no	Medium	Very Early	Red	3	Very Hard	High	no
24	Dotch Legrelley	yes	Medium	Very Late	Pink	3	Very Hard	NA	no
25	Elf	no	Medium	Very Late	Cream	3	Very Hard	Low	no
26	Elx-11	no	Medium	Very Early	Red	3	Soft	Low	yes
27	Elx-13	no	Medium	NA	Red	3	Soft	Low	no
28	Elx-6	no	Medium	Early	Red	3	Soft	Low	no
29	Elx-7	no	Medium	Very Early	Red	3	Soft	Low	no
30	Elx-8	no	Medium	Very Early	Red	3	Soft	Low	no
31	Elx-9	no	Medium	Early	Red	3	Soft	Low	no
32	Entek habi saveh	no	Medium	Early	Dark red crimson	1	Very Hard	High	no
33	Ermioni	no	Medium	NA	Pink	3	Soft	NA	no
34	Eve	no	Medium	Early	Red	1	Very Hard	Medium	no
35	Girkanets	no	Medium	Late	Red	3	Very Hard	Medium	no
36	Gissarskii Rozovyi	no	Medium	Late	Pink	3	Soft	Medium	no
37	Golden Globe	no	Medium	Late	Cream	3	Hard	Low	yes
38	Green Globe	no	Medium	NA	Cream	3	NA	Medium	no
39	Haku Batan	yes	Medium	NA	Cream	3	NA	NA	no
40	Haku Taka	yes	Medium	Late	Pink	3	NA	High	no
41	How Sweet It Is	yes	Medium	NA	NA	3	NA	NA	no
42	Hyrdanar x Goulosha	no	Dwarf	Late	Cream	3	Very Hard	NA	no
43	Hyrdanar x Kirmizy- Akbuh	no	Semi-dwarf	Late	Red	3	Very Hard	High	no
44	Ink	no	Medium	Late	Red	3	Very Hard	Medium	yes
45	Kaim Anor	no	Medium	Very Late	Cream	3	Very Hard	Medium	no
46	Kaj Acik Anor	no	Medium	Very Late	Red	1	Very Hard	Medium	yes
47	Kara bala miursal	no	Medium	Medium	Dark red crimson	3	Very Hard	Very High	no
48	Kara-Kalinskii	no	Medium	Early	Red	3	Very Hard	High	no
49	Kazake	no	Medium	Very Late	Cream	1	NA	NA	no
50	Ki-Zakuro	yes	Medium	NA	NA	3	NA	NA	no
51	Koinekasyrskii Kislosladkii Krasnyi	no	Medium	Early	Red	3	Very Hard	High	no
52	Kunduzski	no	Medium	Medium	Red	3	Very Hard	High	no
53	Loffani	no	Medium	Late	Pink	3	Hard	Low	no
54	Machtumkuli	no	Medium	Early	Red	3	Soft	Very High	no
55	Mae	no	Medium	Early	Red	3	Very Hard	Medium	no
56	Mahali Dezful	no	Medium	Late	Dark red crimson	2	Very Hard	High	no
57	Medovyi Vahsha	no	Medium	Early	Red	3	Soft	Low	no
58	Mejhos 6269	no	Medium	NA	Red	1	NA	NA	no
59	Molla Nepes	no	Medium	Very Early	Dark red crimson	3	Hard	Very High	no
60	Mollar-6	no	Medium	Late	Cream	3	Very soft	Very low	no
61	Mollar-7	no	Medium	Late	Cream	3	Very soft	Very low	no
62	Myatadzhy	no	Medium	Early	Red	3	Very Hard	NA	no
63	Nikitski ranni	no	Medium	Early	Red	3	Very Hard	Medium	no
64	No name	no	Medium	Medium	Pink	3	Soft	Medium	yes
65	Nochi shibori	yes	Medium	NA	NA	3	NA	NA	no
66	Orange	no	Medium	Very Late	Cream	3	Hard	High	yes
67	Palermo	no	Medium	Late	Red	3	Hard	Medium	yes
68	Parfyanka	no	Medium	Early	Red	3	Soft	Medium	no
69	Phoenicia	no	Medium	Late	Cream	3	Hard	Medium	yes
70	Piñon tierno Blanca	no	Medium	Late	Cream	3	Soft	NA	no
71	Podarok	no	Medium	Late	Red	3	Very Hard	Medium	no
72	Purple Heart	no	Medium	Late	Red	3	Hard	Medium	yes
73	Saartuzski	no	Medium	Late	Pink	1	Hard	Low	no
74	Sakerdze	no	Medium	Medium	Red	3	Very Hard	High	no
75	Salavatski	no	Medium	Very Late	Red	3	Very Hard	Low	no
76	Sejanec 2-5/8	no	Medium	Late	Dark red crimson	3	Very Hard	Medium	no
77	Shainakskii	no	Medium	Late	Pink	3	Very Hard	Medium	no
78	Shirin Pust Ghermez Saveh	no	Medium	Late	Dark red crimson	1	Hard	Medium	no
79	Shirin Zigar	no	Medium	Late	Red	3	Very Hard	Low	no
80	Sirenevyi	no	Medium	Late	Red	3	Soft	Low	yes
81	Sogdiana	no	Medium	Very Early	Red	3	Soft	Low	no
82	Sumbar	no	Medium	Late	Red	3	Very Hard	NA	no
83	Sumbarskii	no	Medium	Late	Red	3	Soft	Low	no
84	Surh-anor	no	Medium	Medium	Pink	3	Hard	Medium	no
85	Sverkhranniy	no	Medium	Medium	Pink	3	Soft	Medium	no
86	Syunt	no	Medium	Medium	Pink	3	Soft	Low	no
87	Tabestani Males Biranden saveh	no	Medium	Very Late	Dark red crimson	1	Very Hard	Low	no
88	Toryu-shibori	yes	Medium	NA	Cream	3	NA	NA	no
89	Vishnevyi	no	Medium	Early	Red	3	Hard	Medium	no
90	Vkusnyi	no	Medium	Very Early	Red	3	Soft	Medium	yes
91	White Flower	yes	Medium	NA	Cream	3	NA	NA	no
92	Wonderful-1	no	Medium	Late	Red	3	Hard	Medium	yes
93	Wonderful-2	no	Medium	Late	Red	3	Very Hard	Medium	yes
94	Zubejda	no	Medium	Very Early	Red	3	Very Hard	Medium	no
1 1= elongated ; 2= moderately elongated ; 3= spherical to moderately compressed
