# Supplementary material for: Characterization of the Spanish Pomegranate Germplasm Collection Maintained at the Agricultural Experiment Station of Elche to Identify Promising Breeding Materials
Source: Plants (Basel). 2022 May 6;11(9):1257. doi: 10.3390/plants11091257 (PMC9101082; doi:10.3390/plants11091257)
Supplement: Supplementary file 1 [file plants-11-01257-s001.zip › plants-1701919-supplementary/Table_S2.xlsx]

## Sheet: Hoja1
Accs	PGCT015	PGCT016	PGCT022	PGCT028	PGCT032	PGCT038	PGCT057	PGCT066	PGCT083	PGCT087	PGCT088A	PGCT088B	PGCT089	PGCT091	PGCT093A	PGCT093B	PGCT098	PGCT110	PGCT111
1	168177	196202	239239	238238	123123	281281	180182	131131	141143	253255	148148	246246	136142	205207	231242	192206	140146	106118	221248
2	168177	196202	239239	238238	123129	NA	180180	128131	141143	253255	NA	NA	136136	NA	NA	192206	140146	106106	NA
3	177177	196202	239239	230238	123123	265281	182182	124124	141141	253253	154169	253253	136138	203205	242242	192192	146146	106106	221248
4	177179	202202	239239	238238	123129	281281	180180	128131	141143	253255	148148	246246	136142	207207	231242	192206	146146	106118	248248
5	177177	196202	239239	238238	123127	281284	182182	128128	139141	263263	152154	251253	136152	209219	234242	192206	146146	106126	220248
6	168177	196204	239239	238238	123129	265284	180182	128128	139141	253253	154169	253253	136138	209219	234242	192206	146146	106111	220246
7	177177	204204	239239	NA	123123	265265	180180	131131	141143	253253	148169	246248	136138	213219	242254	192206	140140	106106	221221
8	177177	196202	239239	230238	123123	265281	182182	128128	141141	253253	154169	253253	138138	203203	242242	192192	146146	106106	221248
9	168177	196204	239239	238238	123129	265283	180182	128128	139141	253253	154169	NA	136138	209219	234242	192206	146146	106110	220246
10	168179	196196	239243	238238	123129	281281	180180	128128	141143	253255	148148	246246	142142	207207	231242	192192	146146	118118	220220
11	168177	196196	239243	238238	123123	281281	180180	128128	141141	255255	148148	246246	136142	207207	231242	192206	146146	106118	220248
12	168177	196202	239239	238238	123129	265281	180182	124128	139141	259259	148152	246251	136136	207209	242242	192192	146146	106106	248248
13	168179	196196	239239	238238	123123	281281	180180	128128	143143	255259	148148	246246	142142	207207	231231	206206	146146	118118	220220
14	168179	196202	239239	230238	123129	281281	180182	128131	141143	255259	148148	246246	136142	207207	242254	192206	146146	118168	220248
15	168179	196202	239239	230238	123129	281281	180182	128131	141143	255259	148148	246246	136142	207207	242254	192206	146146	118188	220248
16	177177	196202	239239	228238	123127	265281	180180	131131	141141	259263	148148	246246	136136	207207	242252	182192	140140	106106	221221
17	168179	196202	239239	230238	123129	281281	180182	128131	141143	255259	148148	246246	136142	207207	242254	192206	146146	118168	220248
18	179179	196196	239239	230238	123129	281281	180180	128128	141141	253253	148148	246246	136136	207207	242242	192192	140146	106106	220248
19	177177	204204	239239	230230	123123	NA	182182	128128	141141	263263	152152	251251	136136	207207	231254	206206	137146	106106	220220
20	168177	196202	239239	238238	123129	265281	180182	124128	139141	259259	148152	246251	136136	207209	242242	192192	146146	106106	248248
21	168177	196202	239239	238238	123129	265281	180182	124128	139141	259263	148152	246251	136136	207209	242242	192192	146146	106106	248248
22	168177	196196	239239	238238	123123	265281	178180	128128	141143	259259	148148	246246	136142	207207	231231	206206	146146	106118	220220
23	177177	196196	239239	238238	127129	281281	180182	128128	141141	253253	148154	246253	136152	209219	234234	206206	146146	106126	220220
24	177177	202204	239239	238238	123123	281283	180180	128128	137141	253253	154154	253253	152154	221221	252254	182206	137146	110126	220220
25	177177	196196	239239	230230	123123	281281	182182	128128	141141	253263	152152	251251	136136	207221	234234	206206	114146	126126	220220
26	168177	202202	239243	230238	123123	281281	180182	131131	141143	NA	148169	248269	136136	207207	242254	192206	140146	106118	220248
27	166168	204204	239239	238238	123129	281281	182182	124124	137137	253263	148154	246253	138138	207217	242242	198198	146146	104104	221221
28	168168	202202	239239	NA	123129	281281	180180	131131	143143	255259	148148	246246	136136	207207	254254	206206	146146	106118	220246
29	168177	196202	239239	230240	129129	281281	180180	131131	141143	253255	148169	248269	136136	207207	242254	192206	140146	106118	221248
30	168168	196202	239239	230238	123129	281281	180180	124128	141143	255259	148169	248269	136142	207207	242254	192206	140146	118168	220246
31	168177	202202	239239	230240	129129	281281	180180	128131	141143	255255	148169	248269	136142	207207	242254	192206	140146	106118	221248
32	177177	196196	239239	238238	127129	281281	180182	128128	141141	253253	148154	246253	136152	209219	234234	206206	146146	106126	220220
33	168179	196202	239239	238238	129129	281281	180180	128131	143143	255255	148148	246246	136142	207207	242242	192192	146146	106118	220248
34	168177	196204	239239	238238	123129	265284	180182	128128	139141	253253	154169	253253	136138	209219	234242	192206	146146	106111	220246
35	168177	202202	239239	238238	123123	281281	180182	128131	141141	253259	148152	246251	136142	207209	242242	192192	146146	106118	220248
36	177179	196196	239239	230238	123123	281281	178180	128131	141143	255259	148148	246246	142142	207207	NA	192206	146146	118118	220248
37	177177	202204	239239	238238	123123	265281	180182	131131	141143	259261	148148	246246	136138	207219	242242	192192	140146	106106	221248
38	177177	202202	239239	228238	123123	265281	180180	131131	141143	253259	148148	246246	138142	207213	242254	192206	140146	106118	221248
39	177177	202204	239239	230238	123123	281284	180182	128128	137141	253253	154154	253253	152154	207221	252254	182182	137146	111126	206220
40	166177	204204	239239	230238	123123	281284	182182	128128	141141	253259	152154	251253	136154	221221	242252	182192	146146	111128	220220
41	177177	202204	239239	230238	123123	281284	180182	128128	137141	253253	154154	253253	152154	207221	252254	182206	137146	111126	220220
42	166177	204204	239239	238238	123129	281281	182182	128131	141141	253259	148152	246251	136136	205223	242252	182192	140146	106129	220220
43	166177	204204	239239	238238	123123	281284	180182	128128	141141	253259	152169	251253	136136	219223	242242	192192	146146	106128	220246
44	168168	196202	239243	238238	123123	281281	180180	128131	141141	253253	148148	246246	136136	207207	242242	192192	140146	106118	220221
45	168168	202204	239239	238238	123123	265265	180180	128128	141141	253259	154154	253253	138138	205205	242242	192192	146146	106106	246248
46	177228	196196	239239	230230	123127	265281	180182	128128	131141	253253	148154	246253	136136	207207	234242	192208	146146	106177	221248
47	168177	196202	239239	238238	123129	265281	180182	124128	139141	259259	148152	246251	136136	207209	242242	192192	146146	106106	248248
48	168177	202202	239239	238238	123129	281281	180182	128128	139141	259263	148148	246246	136136	207209	242242	192192	146146	106106	248248
49	177177	196202	238239	230238	123129	265281	178182	128131	141141	253253	148154	246253	136136	205207	234242	192208	146146	106106	248248
50	177177	202204	239239	230230	123123	284284	178182	128128	141141	253259	169169	269269	152154	205205	232232	206206	137146	111128	220220
51	168177	196202	239239	238238	123129	265281	180182	124128	139141	259263	148152	246251	136136	207209	242242	192192	146146	106106	248248
52	177177	196196	239239	230238	123123	265281	178182	128128	141141	253253	148154	246253	136136	203207	234234	208208	146146	106106	248248
53	177177	204204	239239	228238	127127	265265	180180	131131	141141	259259	148169	246246	136138	219219	242254	192206	140140	106106	221221
54	168168	196196	243243	238238	123129	281281	180180	128131	141141	253255	148148	246246	136142	207207	242242	192192	140140	106118	221248
55	168177	196196	239239	238238	127129	265281	180182	128131	141141	253253	NA	NA	138152	219219	234252	182206	114146	111124	220220
56	168168	196202	239239	230238	123123	265281	180182	124124	141141	253253	148148	246246	136136	207219	242242	192192	140140	106106	220220
57	179179	196196	239239	238238	123123	281281	180180	128128	143143	255259	NA	NA	140142	207207	231231	206206	146146	118118	220220
58	177177	196202	239239	230238	123129	265281	178182	128128	141141	253253	148154	246253	136136	205207	234242	192208	146146	106106	248248
59	168168	202202	238239	230238	123129	265281	180182	128131	141141	253263	148152	246251	136136	207209	242242	192192	146146	106106	248248
60	168177	NA	NA	NA	123129	281281	180182	128131	NA	255259	148169	248269	136142	207207	242254	192206	146146	118118	220248
61	168177	202202	239239	230230	NA	281281	NA	128131	143143	NA	148148	246246	136142	207207	242254	192206	146146	118118	220248
62	168168	196196	239239	230238	123123	281281	180180	128131	141143	253255	148148	246246	142142	207207	231242	192206	146146	118118	220220
63	168177	196204	239239	238238	123129	265284	180182	128128	139141	253253	154169	253253	136138	209219	234242	192206	146146	106111	220246
64	168179	196196	239239	238238	123123	281281	180180	128128	143143	255259	148148	246246	142142	207207	231231	206206	146146	118168	220220
65	172177	196204	239239	228230	123123	281281	178182	128128	141141	253253	154154	253253	136152	205209	244252	182194	114146	106129	220220
66	168179	196202	239239	238238	123123	281281	180180	128128	141143	253259	148148	246246	136142	207207	231242	192206	140146	106118	221248
67	168168	196202	239243	238238	123123	281281	180180	128131	141141	253253	148148	246246	136136	207207	242242	192192	140146	106106	220220
68	168179	196196	239239	238238	123129	281281	180180	128128	141143	255255	148148	246246	142142	207207	231242	192206	146146	118118	220220
69	177177	196204	239239	228238	123123	265279	180180	131131	141143	253261	148169	246246	136136	207213	242242	192192	140140	106106	221248
70	168168	196202	239239	238238	123129	281281	180180	128128	141141	255259	148148	246246	136136	207207	231254	206206	146146	106108	220248
71	177179	196196	239239	230238	123123	265281	180182	128128	141141	253255	148154	246253	136152	205207	234254	206208	140146	106106	220248
72	168168	196202	239243	238238	123123	281281	180180	128131	141141	253253	148148	246246	136136	207207	242242	192192	140146	106106	221221
73	177179	196196	239239	228238	123129	265281	178182	NA	141141	253259	154154	253253	136136	205213	242242	192192	146146	106106	220248
74	168177	196202	239239	238238	123129	265281	180182	124128	139141	259259	148152	246251	136136	207209	242242	192192	146146	106106	248248
75	177177	196202	239239	230238	123129	265281	178182	128128	141141	253253	148154	246253	136136	205207	234242	192208	146146	106106	248248
76	177177	196202	239239	238240	123123	265265	178182	124124	141141	253253	154169	253253	136138	203205	242242	192192	146146	106106	248248
77	168177	196204	239241	238238	127127	281281	180182	128128	137141	255255	150169	NA	152152	205219	242242	192192	140146	106111	220220
78	177177	196202	239239	238238	123123	265265	180182	128131	141141	255263	148148	246246	136136	205207	234242	192206	140146	106106	220248
79	177177	196202	239241	230238	123123	265265	180182	128131	141141	253253	148154	246253	136138	205205	234242	192192	146146	106106	208248
80	168179	196196	239239	230238	123129	281281	180180	128128	141143	255255	148148	246246	136142	207207	231242	192206	146146	106118	220248
81	168168	196202	239239	238238	123123	281281	180180	128128	143143	253259	148148	246246	136142	207207	231242	192206	146146	106118	221221
82	168168	196202	239243	238238	123123	281281	180180	128131	141143	253253	148148	246246	136142	207207	231242	192206	146146	106118	220220
83	179179	196196	239243	238238	123123	281281	180180	128128	141143	253259	148148	246246	136142	207207	231242	192206	140146	106118	220248
84	168177	196204	239239	238238	123123	265265	180182	128128	141141	253253	154154	253253	136138	203205	234242	192208	146146	106106	246248
85	164168	196196	239239	238238	123123	281281	180180	128128	141143	255255	148148	246246	142142	207207	231231	206206	146146	118118	220220
86	168168	196196	239243	238238	123123	281281	180180	128128	141143	255255	148148	246246	136142	207207	231242	192206	146146	106118	220220
87	177177	196202	239239	238238	123127	281281	182182	128128	139141	263263	152154	251253	136152	209219	234242	192206	146146	106126	220248
88	166168	202204	239239	228238	123123	281284	182182	128128	141141	253253	152169	251253	136152	205205	252252	182182	146146	106106	220220
89	168179	196196	239239	238238	123123	281281	180180	128131	141143	255259	148148	246246	136142	207207	231242	192206	146146	106118	220220
90	168168	196196	239243	238238	123123	281281	180180	128128	141143	255255	148148	246246	142142	207207	231242	192192	146146	118118	220248
91	177177	204204	239239	230230	123123	265281	178182	128128	141141	253253	154154	253253	136136	205223	252252	182182	114146	106106	220220
92	168168	196202	239243	238238	123123	281281	180180	128131	141141	253253	148148	246246	136136	207207	242242	192192	140146	106168	220221
93	168168	196202	239243	238238	123123	281281	180180	128131	141141	253253	148148	246246	136136	207207	242242	186192	140146	106106	220221
94	168177	196196	239239	238238	123129	281281	180180	128128	141141	253259	152169	251253	136138	209219	242252	182192	140146	106111	220246
