# Supplementary material for: Characterization of the Spanish Pomegranate Germplasm Collection Maintained at the Agricultural Experiment Station of Elche to Identify Promising Breeding Materials
Source: Plants (Basel). 2022 May 6;11(9):1257. doi: 10.3390/plants11091257 (PMC9101082; doi:10.3390/plants11091257)
Supplement: Supplementary file 1 [file plants-11-01257-s001.zip › plants-1701919-supplementary/Table_S3.xlsx]

## Sheet: Hoja1
	FCA 1			FCA 2			FCA 3
acc	dim1	dim2	dim3	dim1	dim2	dim3	dim1	dim2	dim3
1	-0.41209	0.08377	0.01540	-0.40961	0.07274	-0.10784	-0.28401	-0.18414	-0.05891
2	-0.24568	0.10114	0.15532	-0.23344	0.15983	-0.12462	-0.10154	-0.14452	-0.12984
3	0.50894	0.67876	0.21348	0.48398	0.74435	-0.04819	0.77609	-0.62150	0.39235
4	-0.52232	-0.05466	-0.02593	-0.51309	-0.07332	0.05820	-0.42587	-0.05196	0.11169
5	0.67475	-0.10171	0.17697	0.68872	0.01987	0.48717	0.92146	0.96429	0.17070
6	0.59684	0.07759	0.14880	0.60606	0.17143	0.02974	0.81905	0.18403	-0.05594
7	0.08132	0.58830	0.22556	0.07516	0.63850	-0.89626	0.33025	-0.68814	-0.83467
8	0.50220	0.56731	0.32521	0.49421	0.68610	0.02089	0.76877	-0.55190	0.40900
9	0.50484	0.11547	0.13286	0.51287	0.19117	0.12713	0.72845	0.12716	-0.03494
10	-0.68779	-0.27673	-0.21659	-0.67601	-0.36272	0.22573	-0.66980	0.16625	0.13509
11	-0.53136	-0.17000	-0.07572	-0.51852	-0.19791	0.19190	-0.47164	0.10904	0.13265
12	0.02227	0.33070	0.20248	0.01594	0.40248	0.19890	0.27878	0.08253	0.11251
13	-0.77276	-0.50131	-0.33490	-0.75408	-0.61349	0.26150	-0.82426	0.34871	0.17579
14	-0.52944	-0.17387	-0.12412	-0.51929	-0.22161	-0.00486	-0.49519	0.06449	0.07484
15	-0.52959	-0.17857	-0.11952	-0.51917	-0.22463	0.01659	-0.49488	0.07338	0.09548
16	-0.01469	0.33492	0.21957	-0.01811	0.40024	-0.31562	0.16830	-0.24094	-0.74996
18	-0.30223	0.06654	0.12082	-0.29449	0.10780	0.12641	-0.18453	-0.09512	0.11204
19	0.50044	-0.34172	-0.07077	0.51993	-0.30892	0.18098	0.51443	0.92950	0.04156
21	0.06435	0.35950	0.19230	0.05501	0.42187	0.27071	0.33734	0.16614	0.14862
22	-0.43888	-0.28838	-0.07629	-0.42167	-0.29288	0.21416	-0.43006	0.16822	0.20825
23	0.37622	-0.16580	0.17885	0.39397	-0.04878	0.44813	0.52691	0.58579	0.18715
24	112337	-0.85681	-0.60381	116637	-104462	-0.11688
25	0.64678	-0.51312	0.09028	0.67243	-0.37633	0.68566	0.71077	149298	0.52102
26	-0.30406	0.00496	0.06411	-0.29093	0.03893	-0.62267	-0.25378	-0.26388	-0.25451
27	0.81052	207526	-306545
28	-0.56137	-0.13676	-0.11278	-0.55031	-0.18300	-0.26985	-0.52785	-0.04203	-0.18613
29	-0.36643	0.12098	0.06410	-0.36333	0.14056	-0.74119	-0.26709	-0.39233	-0.31142
30	-0.42623	-0.09559	-0.18899	-0.42384	-0.15925	-0.51078	-0.41241	-0.10831	-0.18877
31	-0.44103	0.01985	-0.01904	-0.43595	0.01152	-0.71418	-0.37509	-0.31474	-0.26529
33	-0.64998	-0.05056	-0.10243	-0.64538	-0.11192	0.04433	-0.54718	-0.00746	0.02356
35	-0.10835	0.04375	0.10749	-0.10042	0.09256	0.12487	0.02469	0.15220	0.03456
36	-0.55070	-0.29151	-0.08990	-0.53287	-0.30766	0.15555	-0.53904	0.08765	0.25597
37	-0.09210	0.52385	0.21001	-0.09895	0.56161	-0.41626	0.17068	-0.44681	-0.47128
38	-0.28048	0.32532	0.14936	-0.28015	0.35907	-0.45608	-0.11798	-0.53491	-0.37065
39	128831	-0.93035	-0.60306	133179	-110190	-0.28495
40	110635	-0.72609	-0.42767	113565	-0.80297	-0.25448
41	110034	-0.81465	-0.52109	114150	-0.96551	-0.22500
42	0.54770	-0.08060	-0.04610	0.56112	-0.08814	0.04982	0.58363	0.48836	-0.90330
43	0.62237	-0.08202	-0.06885	0.63840	-0.08443	-0.27215	0.75487	0.46397	-0.64372
44	-0.38928	0.18108	0.04817	-0.39159	0.17158	-0.10515	-0.26861	-0.23489	-0.13778
45	0.40124	0.42230	0.22350	0.40152	0.50158	-0.00987	0.64213	-0.49979	0.19329
46	0.24815	0.35041	0.58742	0.25476	0.57723	0.59989	0.51854	-0.27174	0.82369
48	-0.11199	0.24177	0.18139	-0.11311	0.29497	0.19489	0.10012	0.05787	0.11095
49	0.28215	0.32248	0.53943	0.29283	0.54416	0.28430	0.53198	-0.37699	0.61430
50	105361	-118073	-0.24786	109645	-106104	-164427
52	0.36995	0.27683	0.59074	0.38448	0.53164	0.55143	0.62158	-0.28673	0.88418
53	0.17119	0.56227	0.26944	0.16682	0.63500	-0.70315	0.46956	-0.39322	-106489
54	-0.58096	0.20000	0.02579	-0.58327	0.17035	-0.12841	-0.41241	-0.25436	-0.18937
55	0.62575	-0.22582	0.13220	0.64196	-0.10238	0.19217	0.74835	0.87397	-0.83930
56	-0.06104	0.43891	0.08110	-0.07763	0.44438	-0.11525	0.12166	-0.29070	-0.08616
57	-0.77427	-0.68230	-0.40879	-0.74821	-0.80266	0.38668	-0.87119	0.50803	0.27553
58	0.29629	0.23956	0.46041	0.30717	0.43688	0.30472	0.50604	-0.30031	0.60573
59	0.03125	0.31253	0.32410	0.03292	0.42958	0.19919	0.28287	0.05260	0.17946
60	-0.44381	-0.20557	-0.12937	-0.43124	-0.23934	-0.53446	-0.44238	-0.04631	-0.18344
61	-0.51698	-0.18991	-0.08327	-0.50418	-0.21455	-0.09321	-0.50754	-0.00822	0.12013
62	-0.61862	-0.29529	-0.19735	-0.60555	-0.36532	0.13494	-0.62542	0.15366	0.12203
64	-0.76951	-0.49344	-0.33662	-0.75118	-0.60662	0.24054	-0.82060	0.34078	0.16309
65	113653	-0.48204	0.36003	116670	-0.21586	0.96112
66	-0.52928	-0.03381	-0.07216	-0.52528	-0.07444	0.02875	-0.45070	-0.06161	0.01721
67	-0.32874	0.13577	0.09581	-0.32412	0.15506	-0.04095	-0.21721	-0.17404	-0.10019
68	-0.71167	-0.36427	-0.26829	-0.69850	-0.46341	0.23531	-0.71614	0.26727	0.14411
69	-0.11449	0.64891	0.42886	-0.11310	0.76864	-0.77779	0.16951	-0.84016	-0.79182
70	-0.46221	-0.18082	-0.08234	-0.45163	-0.20768	0.08947	-0.43162	0.13152	0.06195
71	0.17050	-0.03639	0.26857	0.19101	0.10191	0.25492	0.29988	-0.01257	0.37925
72	-0.34769	0.32805	0.09160	-0.35836	0.32228	-0.17480	-0.18745	-0.35689	-0.19261
73	0.32981	0.29093	0.38943	0.34030	0.45172	0.10968	0.53467	-0.48002	0.29022
76	0.51491	0.73609	0.35618	0.49746	0.86440	-0.08242	0.82496	-0.78531	0.49713
77	0.44101	-0.08648	-0.19028	0.46852	-0.21576	-0.30614	0.59592	0.69349	-110642
78	-0.01882	0.23292	0.30597	-0.00966	0.35126	0.07016	0.20241	-0.09929	0.08088
79	0.40503	0.44787	0.51261	0.41478	0.65137	0.06546	0.70297	-0.46738	0.31334
80	-0.59523	-0.23538	-0.12585	-0.58268	-0.28007	0.20953	-0.55474	0.15572	0.19857
81	-0.55534	-0.01928	-0.15785	-0.56026	-0.10196	-0.01496	-0.49642	-0.06617	-0.01707
82	-0.51895	-0.13022	-0.09831	-0.50960	-0.17311	0.07930	-0.48490	0.01948	0.03980
83	-0.59103	-0.17171	-0.08058	-0.57644	-0.20212	0.17083	-0.53278	0.05993	0.10185
84	0.56524	0.43734	0.42745	0.57165	0.60775	0.29164	0.85435	-0.44045	0.53362
85	-0.76943	-0.54072	-0.35801	-0.75007	-0.65898	0.31803	-0.82958	0.40088	0.20692
86	-0.62602	-0.25066	-0.17325	-0.61356	-0.31728	0.18731	-0.60637	0.17461	0.09308
87	0.58595	-0.03077	0.19648	0.59743	0.08495	0.57401	0.82860	0.89551	0.20085
88	0.90728	-0.32664	-0.05667	0.93104	-0.28814	-0.05018
89	-0.59532	-0.22886	-0.14518	-0.58246	-0.28258	0.14540	-0.56632	0.14556	0.05749
90	-0.72488	-0.23479	-0.19466	-0.71294	-0.31700	0.19750	-0.68429	0.12156	0.13925
91	102962	-0.27214	0.18598	105666	-0.11403	0.23437
92	-0.38603	0.18895	0.04645	-0.38870	0.17845	-0.12611	-0.26495	-0.24283	-0.15048
93	-0.36015	0.24537	0.09345	-0.36369	0.24861	-0.12343	-0.22811	-0.29249	-0.16937
94	0.38086	-0.05879	0.08208	0.39232	0.01693	-0.00328	0.50591	0.37200	-0.51873
